# Supplementary material for: Micro-Aqueous Organic System: A Neglected Model in Computational Lipase Design?
Source: Biomolecules. 2021 Jun 7;11(6):848. doi: 10.3390/biom11060848 (PMC8226779; doi:10.3390/biom11060848)
Supplement: Supplementary file 1 [file biomolecules-11-00848-s001.zip]

Archive with 5 entries (5 files):
- Supplementary Materials.pdf
- video 1.avi
- video 2.avi
- video 3.avi
- video 4.avi
